# Supplementary material for: Invasive Group B Streptococcus Infections in Adults, England, 2015–2016
Source: Emerg Infect Dis. 2020 Jun;26(6):1174–81. doi: 10.3201/eid2606.191141 (PMC7258460; doi:10.3201/eid2606.191141)
Supplement: Appendix — Additional information on the study of invasive group B Streptococcus infections among adults, England, 2015–2016. [file 19-1141-Techapp-s1.xlsx]

## Sheet: Title page
Article DOI: https://doi.org/10.3201/eid2606.191141
Invasive Group B Streptococcus Infections in Adults, England, 2015–2016
Simon M Collin1, Nandini Shetty1, Theresa Lamagni1
1 National Infection Service, Public Health England, London, UK

## Sheet: Appendix Table 1
Appendix Table 1: Characteristics of patients ≥15y diagnosed with invasive GBS (iGBS) infection, PHE laboratory surveillance, England 2015-2016 - Index of Multiple Deprivation (IMD)
		(least deprived)		IMD quintile		(most deprived)			numerators for rate calculation
Age group	Number of iGBS episodes†	1st (%)	2nd (%)	3rd (%)	4th (%)	5th (%)		1st	2nd	3rd	4th	5th	Overall
15 - 19 years	12	3 (25.0%)	2 (16.7%)	2 (16.7%)	1 (8.3%)	4 (33.3%)		3	2	2	1	4	12
20 - 29 years	47	5 (10.6%)	3 (6.4%)	4 (8.5%)	8 (17.0%)	27 (57.5%)		5	3	4	8	27	47
30 - 39 years	95	8 (8.4%)	12 (12.6%)	18 (19.0%)	17 (17.9%)	40 (42.1%)		8	12	18	17	40	95
40 - 49 years	204	23 (11.3%)	23 (11.3%)	46 (22.6%)	45 (22.1%)	67 (32.8%)		23	23	46	45	67	204
50 - 59 years	339	42 (12.4%)	62 (18.3%)	68 (20.1%)	84 (24.8%)	83 (24.5%)		42	62	68	84	83	339
60 - 69 years	472	68 (14.4%)	85 (18.0%)	85 (18.0%)	102 (21.6%)	132 (28.0%)		68	85	85	102	132	472
70 - 79 years	544	104 (19.1%)	115 (21.1%)	97 (17.8%)	106 (19.5%)	122 (22.4%)		104	115	97	106	122	544
80+ years	779	155 (19.9%)	172 (22.1%)	159 (20.4%)	167 (21.4%)	126 (16.2%)		155	172	159	167	126	779
Maternity*	485	73 (15.5%)	83 (17.1%)	91 (18.8%)	114 (23.5%)	122 (25.2%)		75	83	91	114	122	485
Total	2977	483 (16.2%)	570 (18.7%)	570 (19.2%)	644 (21.6%)	723 (24.3%)		483	557	570	644	723	2977
Rate per 100,000 people				IMD quintile					denominators for rate calculation‡*
Age group	Number of iGBS episodes†	1st	2nd	3rd	4th	5th		1st	2nd	3rd	4th	5th	Overall
15 - 19 years	12	0.212268	0.153789	0.167395	0.0835851	0.319014		706653	650242	597390	598193	626932	3179410
20 - 29 years	47	0.13983	0.0822393	0.136283	0.317132	1.30956		1787883	1823946	1467532	1261303	1030879	7371543
30 - 39 years	95	0.23941	0.352943	0.610734	0.645957	1.74466		1670773	1699993	1473636	1315878	1146354	7306634
40 - 49 years	204	0.805093	0.779579	1.55343	1.49985	2.18378		1428407	1475155	1480593	1500151	1534039	7418345
50 - 59 years	339	1.63931	2.25047	2.28255	2.72965	2.65342		1281026	1377488	1489562	1538659	1564020	7250755
60 - 69 years	472	3.65757	3.94685	3.35588	3.80935	4.88385		929580	1076808	1266435	1338811	1351394	5963028
70 - 79 years	544	8.751	7.91361	5.41866	5.46829	6.14769		594218	726596	895055	969224	992242	4177335
80+ years	779	23.8301	21.139	16.8928	16.5395	9.35704		325219	406831	470616	504852	673290	2380808
Maternity*	485	2.33674	3.04285	3.97504	5.60444	6.81032		481439	409156	343393	305115	268710	1807813
Total§	2977	2.7683	3.01503	3.11788	3.56705	4.05308		8723759	9237059	9140819	9027071	8919150	45047858
	† IMD data were missing for 22/2,999 iGBS episodes (including 8/493 maternity episodes)
	‡ For non-maternity episodes, denominator is mid-2016 population: Source https://www.ons.gov.uk/peoplepopulationandcommunity/populationandmigration/populationestimates/adhocs/009283populationsbysexagegroupandimdquintileengland2001to2017
	* For maternity episodes, denominator is 2014-2016 live births: Source https://www.ons.gov.uk/peoplepopulationandcommunity/birthsdeathsandmarriages/livebirths/adhocs/007861figuresonbirthsbygestationethnicgroupindexofmultipledeprivationandareaofusualresidence2014to2016
	§ Overall rate excluding maternity cases = 2.77 per 100,000

## Sheet: Appendix Table 2
Appendix Table 2: Characteristics of patients ≥15y diagnosed with invasive GBS (iGBS) infection, PHE laboratory surveillance, England 2015-2016 - Index of Multiple Deprivation (IMD) by sex (excluding maternity-related cases)
Numerators		IMD quintile											Denominators
		1st		2nd		3rd		4th		5th			1st		2nd		3rd		4th		5th
Age group	Number of iGBS episodes†	Male	Female	Male	Female	Male	Female	Male	Female	Male	Female		Male	Female	Male	Female	Male	Female	Male	Female	Male	Female
15 - 19 years	12	3	0	0	2	0	2	0	1	3	1		361615	345038	331624	318618	306461	290929	308857	289336	323242	303690
20 - 29 years	47	2	3	0	3	2	2	7	1	15	12		882763	905120	922842	901104	752782	714750	651720	609583	538200	492679
30 - 39 years	95	6	2	4	8	11	7	11	6	25	15		835059	835714	868803	831190	742197	731439	651211	664667	551473	594881
40 - 49 years	204	12	11	13	10	31	15	28	17	36	31		713945	714462	741457	733698	734995	745598	739030	761121	746824	787215
50 - 59 years	339	21	21	46	16	37	31	59	25	49	34		636522	644504	683535	693953	735858	753704	757809	780850	768278	795742
60 - 69 years	472	42	26	52	33	47	38	58	44	80	52		461125	468455	526804	550004	616034	650401	649482	689329	653738	697656
70 - 79 years	544	69	35	57	58	54	43	63	43	66	56		275311	318907	339260	387336	423519	471536	458754	510470	468433	523809
80+ years	779	81	74	87	85	62	97	67	100	59	67		143932	241326	181287	294232	225544	347281	245072	364536	259780	370461
Total	2492	236	174	259	215	244	235	293	240	333	270		4310272	4473526	4595612	4710135	4537390	4705638	4461935	4669892	4309968	4566133
Incidence rates per 100,000		IMD quintile												Incidence rates per 100,000 by age and sex
		1st		2nd		3rd		4th		5th
Age group	Number of iGBS episodes†	Male	Female	Male	Female	Male	Female	Male	Female	Male	Female
15 - 19 years	12	0.829612	0	0	0.627711	0	0.687453	0	0.345619	0.928097	0.329283
20 - 29 years	47	0.226561	0.331448	0	0.332925	0.265681	0.279818	1.07408	0.164047	2.78707	2.43566
30 - 39 years	95	0.718512	0.239316	0.460404	0.962475	1.48209	0.957018	1.68916	0.902708	4.53331	2.52151
40 - 49 years	204	1.6808	1.53962	1.7533	1.36296	4.21772	2.01181	3.78875	2.23355	4.82041	3.93793
50 - 59 years	339	3.29918	3.25832	6.72972	2.30563	5.02814	4.11302	7.7856	3.20164	6.3779	4.27274
60 - 69 years	472	9.10816	5.55016	9.87084	5.99996	7.62945	5.84255	8.93019	6.38302	12.2373	7.45353
70 - 79 years	544	25.0626	10.975	16.8013	14.9741	12.7503	9.11913	13.7329	8.42361	14.0895	10.6909
80+ years	779	56.2766	30.6639	47.9902	28.8888	27.4891	27.9313	27.3389	27.4321	22.7115	18.0856
Total	2492	5.47529	3.88955	5.63581	4.56463	5.37754	4.99401	6.56666	5.13931	7.72628	5.9131
	† IMD data were missing for 14/2,506 non-maternal iGBS episodes

## Sheet: Appendix Table 3
Appendix Table 3: Characteristics of patients ≥15y diagnosed with invasive GBS (iGBS) infection, PHE laboratory surveillance, England 2015-2016 - ethnicity
White				iGBS (%)	2011 census (%)†
British			2277	81.97	80.5
Irish			19	0.68	0.9
Any other White background			107	3.85	4.5
			2403	86.5	86
Mixed
White and Black Caribbean			4	0.14	0.8
White and Black African			5	0.18	0.3
White and Asian			5	0.18	0.6
Any other mixed background			7	0.25	0.5
			21	0.75	2.2
Asian or Asian British
Indian			69	2.48	2.5
Pakistani			43	1.55	2
Bangladeshi			22	0.79	0.8
Any other Asian background			45	1.62	1.5
			179	6.44	6.8
Black or Black British
Caribbean			38	1.37	1.1
African			53	1.91	1.8
Any other Black background			20	0.72	0.5
			111	4	3.3
Other Ethnic Groups
Chinese			8	0.29	0.7
Any other ethnic group			56	2.02	2
			64	2.31	2.7
† www.ethnicity-facts-figures.service.gov.uk/british-population/national-and-regional-populations/population-of-england-and-wales/

## Sheet: Appendix Table 4
Appendix Table 4: Characteristics of patients ≥15y diagnosed with invasive GBS (iGBS) infection, PHE laboratory surveillance, England 2015-2016 - time to diagnosis†
Age group	iGBS episodes with a non-pregnancy admission ±7 days of specimen date‡						Age group	iGBS episodes with a pregnancy-related admission ±7 days of specimen date‡
		no. ≤1 day	%	no. ≥2 days	%				no. ≤1 day	%	no. ≥2 days	%
15 - 19 years	9	7	0.777778	2	0.222222		15 - 19 years	7	5	0.714286	2	0.285714
20 - 29 years	46	45	0.978261	1	0.0217391		20 - 29 years	170	101	0.594118	69	0.405882
30 - 39 years	82	72	0.878049	10	0.121951		30 - 39 years	262	171	0.652672	91	0.347328
40 - 49 years	181	167	0.922652	14	0.0773481		40 - 49 years	39	22	0.564103	17	0.435897
50 - 59 years	283	256	0.904594	27	0.0954064		50 - 59 years	1	1	1	0	0
60 - 69 years	428	390	0.911215	38	0.088785		60 - 69 years	0	-	-	-	-
70 - 79 years	488	454	0.930328	34	0.0696721		70 - 79 years	0	-	-	-	-
80+ years	708	673	0.950565	35	0.049435		80+ years	0	-	-	-	-
Total	2225	2064	0.92764	161	0.0723596		Total	479	300	0.626305	179	0.373695
† Date GBS culture positive specimen taken was used as proxy for date of diagnosis.
‡ For episodes associated with more than one admission within 7 days, the admission closest to the specimen request date was selected.

## Sheet: Appendix Table 5
Appendix Table 5: Characteristics of patients ≥15y diagnosed with invasive GBS infection, PHE laboratory surveillance, England 2015-2016 - treatment specialty by time to diagnosis
Treatment specialty (each associated admission can be represented by more than one specialty)		Interval between hospital admission and iGBS diagnosis
		≤1 day	≥2 days	Total
Surgical specialties
100	GENERAL SURGERY	75	13	88
101	UROLOGY	52	18	70
102	TRANSPLANTATION SURGERY	1	0	1
103	BREAST SURGERY	2	0	2
104	COLORECTAL SURGERY	5	1	6
105	HEPATOBILIARY & PANCREATIC SURGERY	1	0	1
106	UPPER GASTROINTESTINAL SURGERY	3	0	3
107	VASCULAR SURGERY	59	7	66
108	SPINAL SURGERY SERVICE	1	1	2
110	TRAUMA & ORTHOPAEDICS	153	24	177
120	ENT	2	1	3
130	OPHTHALMOLOGY	4	1	5
140	ORAL SURGERY	1	0	1
141	RESTORATIVE DENTISTRY			0
142	PAEDIATRIC DENTISTRY			0
143	ORTHODONTICS			0
144	MAXILLO-FACIAL SURGERY			0
150	NEUROSURGERY	8	2	10
160	PLASTIC SURGERY	12	1	13
161	BURNS CARE	1	1	2
170	CARDIOTHORACIC SURGERY	7	0	7
171	PAEDIATRIC SURGERY			0
172	CARDIAC SURGERY	8	0	8
173	THORACIC SURGERY	4	1	5
174	CARDIOTHORACIC TRANSPLANTATION	1	0	1
180	ACCIDENT & EMERGENCY	73	8	81
191	PAIN MANAGEMENT	3	1	4
Medical specialties
190	ANAESTHETICS	2	0	2
192	CRITICAL CARE MEDICINE	44	5	49
300	GENERAL MEDICINE	1364	71	1435
301	GASTROENTEROLOGY	144	10	154
302	ENDOCRINOLOGY	86	2	88
303	CLINICAL HAEMATOLOGY	24	5	29
304	CLINICAL PHYSIOLOGY			0
305	CLINICAL PHARMACOLOGY	1	1	2
306	HEPATOLOGY	11	4	15
307	DIABETIC MEDICINE	58	9	67
308	BLOOD AND MARROW TRANSPLANTATION			0
309	HAEMOPHILIA SERVICE			0
310	AUDIOLOGICAL MEDICINE			0
311	CLINICAL GENETICS			0
313	CLINICAL IMMUNOLOGY and ALLERGY SERVICE			0
314	REHABILITATION SERVICE	16	1	17
315	PALLIATIVE MEDICINE	3	0	3
316	CLINICAL IMMUNOLOGY			0
317	ALLERGY SERVICE			0
318	INTERMEDIATE CARE	4	0	4
319	RESPITE CARE			0
320	CARDIOLOGY	151	13	164
321	PAEDIATRIC CARDIOLOGY			0
322	CLINICAL MICROBIOLOGY			0
323	SPINAL INJURIES			0
324	ANTICOAGULANT SERVICE			0
325	SPORT AND EXERCISE MEDICINE	3	0	3
327	CARDIAC REHABILITATION			0
328	STROKE MEDICINE	10	1	11
329	TRANSIENT ISCHAEMIC ATTACK			0
330	DERMATOLOGY	6	2	8
331	CONGENITAL HEART DISEASE SERVICE			0
340	RESPIRATORY MEDICINE	234	12	246
341	RESPIRATORY PHYSIOLOGY	1	0	1
342	PROGRAMMED PULMONARY REHABILITATION			0
343	ADULT CYSTIC FIBROSIS SERVICE			0
344	COMPLEX SPECIALISED REHABILITATION SERVICE			0
345	SPECIALIST REHABILITATION SERVICE			0
346	LOCAL SPECIALIST REHABILITATION SERVICE			0
350	INFECTIOUS DISEASES	54	2	56
352	TROPICAL MEDICINE	1	0	1
360	GENITOURINARY MEDICINE			0
361	NEPHROLOGY	66	3	69
370	MEDICAL ONCOLOGY	13	4	17
371	NUCLEAR MEDICINE			0
400	NEUROLOGY	7	2	9
401	CLINICAL NEUROPHYSIOLOGY			0
410	RHEUMATOLOGY	6	1	7
420	PAEDIATRICS	2	1	3
421	PAEDIATRIC NEUROLOGY			0
422	NEONATOLOGY			0
424	WELL BABIES			0
430	GERIATRIC MEDICINE	416	22	438
450	DENTAL MEDICINE SPECIALTIES			0
460	MEDICAL OPHTHALMOLOGY			0
501	OBSTETRICS	267	169	436
502	GYNAECOLOGY	35	4	39
503	GYNAECOLOGICAL ONCOLOGY	1	0	1
560	MIDWIFERY SERVICE	29	25	54
Therapies
650	PHYSIOTHERAPY
651	OCCUPATIONAL THERAPY
652	SPEECH AND LANGUAGE THERAPY
653	PODIATRY
654	DIETETICS
655	ORTHOPTICS
656	CLINICAL PSYCHOLOGY
657	PROSTHETICS
658	ORTHOTICS
659	DRAMA THERAPY
660	ART THERAPY
661	MUSIC THERAPY
662	OPTOMETRY
663	PODIATRIC SURGERY
Psychiatry
700	LEARNING DISABILITY
710	ADULT MENTAL ILLNESS
711	CHILD and ADOLESCENT PSYCHIATRY
712	FORENSIC PSYCHIATRY
713	PSYCHOTHERAPY
715	OLD AGE PSYCHIATRY
720	EATING DISORDERS
721	ADDICTION SERVICES
722	LIAISON PSYCHIATRY
723	PSYCHIATRIC INTENSIVE CARE
724	PERINATAL PSYCHIATRY
725	MENTAL HEALTH RECOVERY AND REHABILITATION SERVICE
726	MENTAL HEALTH DUAL DIAGNOSIS SERVICE
727	DEMENTIA ASSESSMENT SERVICE
Radiology
800	CLINICAL ONCOLOGY (previously RADIOTHERAPY)	13	0	13
811	INTERVENTIONAL RADIOLOGY	11	0	11
812	DIAGNOSTIC IMAGING
Pathology
822	CHEMICAL PATHOLOGY	1	0	1
834	MEDICAL VIROLOGY
Other
840	AUDIOLOGY
920	DIABETIC EDUCATION SERVICE
Children's Specialist Services
211	PAEDIATRIC UROLOGY
212	PAEDIATRIC TRANSPLANTATION SURGERY
213	PAEDIATRIC GASTROINTESTINAL SURGERY
214	PAEDIATRIC TRAUMA AND ORTHOPAEDICS
215	PAEDIATRIC EAR NOSE AND THROAT
216	PAEDIATRIC OPHTHALMOLOGY
217	PAEDIATRIC MAXILLO-FACIAL SURGERY
218	PAEDIATRIC NEUROSURGERY
219	PAEDIATRIC PLASTIC SURGERY
220	PAEDIATRIC BURNS CARE
221	PAEDIATRIC CARDIAC SURGERY
222	PAEDIATRIC THORACIC SURGERY
223	PAEDIATRIC EPILEPSY
241	PAEDIATRIC PAIN MANAGEMENT
242	PAEDIATRIC INTENSIVE CARE
251	PAEDIATRIC GASTROENTEROLOGY
252	PAEDIATRIC ENDOCRINOLOGY
253	PAEDIATRIC CLINICAL HAEMATOLOGY
254	PAEDIATRIC AUDIOLOGICAL MEDICINE
255	PAEDIATRIC CLINICAL IMMUNOLOGY AND ALLERGY SERVICE
256	PAEDIATRIC INFECTIOUS DISEASES
257	PAEDIATRIC DERMATOLOGY
258	PAEDIATRIC RESPIRATORY MEDICINE
259	PAEDIATRIC NEPHROLOGY
260	PAEDIATRIC MEDICAL ONCOLOGY	0	1	1
261	PAEDIATRIC METABOLIC DISEASE	0	1	1

## Sheet: Appendix Table 6
Appendix Table 6: Characteristics of patients ≥15y diagnosed with invasive GBS infection, PHE laboratory surveillance, England 2015-2016 - Healthcare Resource Group (HRG) by time to diagnosis
		Interval between hospital admission and GBS diagnosis
Healthcare Resource Group (HRG) subchapter		≤1 day	≥2 days	Total
AA	Nervous System Procedures and Disorders	45	5	50
AB	Pain Management	0	0	0
BZ	Eyes and Periorbita Procedures and Disorders	2	1	3
CA	Ear, Nose, Mouth, Throat and Neck Procedures	0	0	0
CB	Ear, Nose, Mouth, Throat and Neck Disorders	0	0	0
CD	Dental and Orthodontic Procedures	13	0	13
DZ	Respiratory System Procedures and Disorders	358	8	366
EB	Cardiac Disorders	111	9	120
EC	Open and Interventional Procedures for Congenital Heart Disease	0	0	0
ED	Open Cardiac Procedures for Acquired Conditions	20	6	26
EY	Interventional Cardiology for Acquired Conditions	0	0	0
FZ	Digestive System Procedures and Disorders	71	13	84
GA	Hepatobiliary and Pancreatic System Open Procedures	1	1	2
GB	Hepatobiliary and Pancreatic System Endoscopic Procedures	6	1	7
GC	Hepatobiliary and Pancreatic System Disorders	19	7	26
HC	Spinal Procedures and Disorders	27	2	29
HD	Musculoskeletal and Rheumatological Disorders	30	7	37
HE	Orthopaedic Disorders	0	0	0
HN	Orthopaedic Non-Trauma Procedures	152	17	169
HT	Orthopaedic Trauma Procedures	12	5	17
JA	Breast Procedures and Disorders	10	0	10
JB	Burns Procedures and Disorders	2	2	4
JC	Skin Procedures	20	3	23
JD	Skin Disorders	313	6	319
KA	Endocrine System Disorders	0	0	0
KB	Diabetic Medicine	22	1	23
KC	Metabolic Disorders	3	1	4
LA	Renal Procedures and Disorders	178	2	180
LB	Urological and Male Reproductive System Procedures and Disorders	35	15	50
LD	Renal Dialysis for Chronic Kidney Disease	0	0	0
LE	Renal Dialysis for Acute Kidney Injury	0	0	0
MA	Female Reproductive System Procedures	9	1	10
MB	Female Reproductive System Disorders	16	5	21
MC	Assisted Reproduction Medicine	0	0	0
NZ	Obstetric Medicine	278	173	451
PB	Neonatal Disorders	0	0	0
PC	Paediatric Ear Nose and Throat Disorders	0	0	0
PD	Paediatric Respiratory Disorders	0	0	0
PE	Paediatric Cardiology Disorders	0	0	0
PF	Paediatric Gastroenterology Disorders	0	0	0
PG	Paediatric Hepatobiliary Disorders	0	0	0
PH	Paediatric Rheumatology Disorders	0	0	0
PJ	Paediatric Dermatology Disorders	0	0	0
PK	Paediatric Diabetology, Endocrinology and Metabolic Disorders	0	0	0
PL	Paediatric Renal Disorders	0	0	0
PM	Paediatric Haematological-Oncology Disorders	0	0	0
PN	Paediatric Non-Malignant Haematological Disorders	0	0	0
PP	Paediatric Ophthalmic Disorders	0	0	0
PQ	Paediatric Immune System Disorders	0	0	0
PR	Paediatric Nervous System Disorders	0	0	0
PT	Paediatric Mental Health Disorders	0	0	0
PV	Paediatric Trauma Medicine	0	0	0
PW	Paediatric Infectious Diseases	4	1	5
PX	Paediatric Medicine	0	0	0
QZ15	Therapeutic Endovascular Procedures	16	7	23
QZ16	Diagnostic Vascular Radiology or other Transluminal Diagnostic Procedures	0	1	1
QZ17	Non-Surgical Peripheral Vascular Disease	4	2	6
RD	Diagnostic Imaging Procedures	0	0	0
RN	Nuclear Medicine Procedures	0	0	0
SA	Haematological Procedures and Disorders	7	5	12
SB	Chemotherapy	1	1	2
SC	Radiotherapy	0	0	0
SD	Specialist Palliative Care	0	0	0
UZ	Undefined Groups	13	3	16
VA	Multiple Trauma	3	0	3
VB	Emergency Medicine	0	0	0
VC	Rehabilitation	0	0	0
WD	Treatment of Mental Health Patients by Non-Mental Health Service Providers	3	0	3
WF	Non-admitted Consultations	0	0	0
WH	Poisoning, Toxic Effects, Special Examinations, Screening and Other Healthcare Contacts	33	7	40
WJ	Infectious Diseases and Immune System Disorders	426	5	431
XA	Neonatal Critical Care	0	0	0
XB	Paediatric Critical Care	0	0	0
XC	Adult Critical Care	0	0	0
XD	High Cost Drugs	0	0	0
YA	Neurological Imaging Interventions	0	0	0
YD	Thoracic Imaging Interventions	0	0	0
YF	Gastrointestinal Imaging Interventions	0	0	0
YG	Hepatobiliary and Pancreatic Imaging Interventions	1	0	1
YH	Musculoskeletal Imaging Interventions	0	0	0
YJ	Breast Imaging Interventions	0	0	0
YL	Urological Imaging Interventions	0	0	0
YQ	Vascular Open Procedures and Disorders	63	14	77
YR	Vascular Imaging Interventions	37	3	40
	Total	2364	340	2704

## Sheet: Appendix Table 7
Appendix Table 7: Characteristics of patients ≥15y diagnosed with invasive GBS infection, PHE laboratory surveillance, England 2015-2016 - predefined conditions (pregnancy-related admissions)
Age group	no. iGBS episodes	no. with diabetes	no. with PVD	no. with cancer	no. with CVD	no. with lung disease	no. with kidney disease	no. with neurological disorder	no. with arthritis	no. with none of these conditions
15 - 19 years	8	1	0	0	0	0	1	0	0	7
20 - 29 years	172	14	2	1	4	22	7	11	1	120
30 - 39 years	271	32	1	1	11	31	1	7	3	194
40 - 49 years	41	10	0	0	3	2	0	0	0	27
50 - 59 years	1	0	0	0	0	0	0	0	0	1
Totals	493	57	3	2	18	55	9	18	4	349
PVD = peripheral vascular disease; CVD = cardiovascular disease
Age group	no. iGBS episodes	% diabetes	% PVD	% cancer	% CVD	% lung disease	% kidney disease	% neurological disorder	% arthritis	% without condition
15 - 19 years	8	0.125	0	0	0	0	0.125	0	0	0.875
20 - 29 years	172	0.0813953	0.0116279	0.00581395	0.0232558	0.127907	0.0406977	0.0639535	0.00581395	0.697674
30 - 39 years	271	0.118081	0.00369004	0.00369004	0.0405904	0.114391	0.00369004	0.0258303	0.0110701	0.715867
40 - 49 years	41	0.243902	0	0	0.0731707	0.0487805	0	0	0	0.658537
50 - 59 years	1	0	0	0	0	0	0	0	0	1
Overall	493	0.115619	0.00608519	0.0040568	0.0365112	0.111562	0.0182556	0.0365112	0.00811359	0.707911
ICD-10 codes used to define comorbidities:
Diabetes	E10	E11	E12	E13	E14	O24	N083
Peripheral vascular disease	I792	I798	Q278	Q279	E105	E115	E135	E145	I70	I71	I72	I73	I771	I790	I830	I988	I99	K551	K558	K559	Q288	Q289	Z867
Cancer	C	D0
Cardiovascular disease	A520	T862	T863	T864	R008	Z450	I11	I2	I3	I4	I5	O10	O11	Q20	Q21	Q22	Q23	Q24	Q25	T82	Z95
Lung disease	C39	C780	C782	C783	D022	D023	D024	E84	I26	I270	I278	I279	I28	J398	J399	J4	J6	J7	J8	J9	Q348	Q349	Z870
Kidney disease	I12	I13	N0	N1	N25	N26	N27	N28	N29	Q60	Q61	Q62	Q63	Z49	I151	M103	P960	Q271	Q272	Z992	E102	T861	Z940
Arthritis	M0	M1	M352	M45X	M461	M468	M469	M772
Neurological	G1	G2	G3	G4	G5	G6	G7	G8	G9	M41	F01	F03	F44

## Sheet: Appendix Table 8
Appendix Table 8: Characteristics of patients ≥15y diagnosed with invasive GBS infection, PHE laboratory surveillance, England 2015-2016 - prior and current medical procedures
Age group	no. GBS episodes	A. Nervous System	B. Endocrine system and breast	C. Eye	D. Ear	E. Respiratory tract	F. Mouth	G. Upper digestive tract	H. Lower digestive tract	J. Other abdominal organs - principally digestive	K. Heart	L. Arteries and veins	M. Urinary	N. Male genital organs	P. Lower female genital tract	Q. Upper female genital tract	R. Female genital tract associated with pregnancy, childbirth and puerperium	S. Skin	T. Soft tissue	U. Diagnostic imaging, testing and rehabilitation	V. Bones and joints of skull and spine	W. Other bones and joints	X. Miscellaneous operations
15 - 19 years	20	1	0	0	0	3	1	4	0	1	0	4	1	0	0	0	7	2	2	6	0	3	5
20 - 29 years	221	4	2	0	0	10	2	4	3	1	4	16	7	1	4	17	167	13	16	44	2	12	22
30 - 39 years	369	12	0	4	1	18	2	18	7	5	3	33	14	0	2	33	256	26	29	83	2	18	42
40 - 49 years	245	14	5	5	0	26	4	37	17	5	7	57	19	3	2	23	39	39	50	123	4	36	69
50 - 59 years	340	14	10	14	2	48	12	68	33	11	16	116	45	2	1	5	1	66	68	221	8	64	112
60 - 69 years	474	18	9	24	0	74	11	64	45	12	30	111	75	6	3	5	0	65	63	283	9	88	111
70 - 79 years	545	23	8	42	5	69	7	85	72	8	50	100	107	3	4	5	0	60	61	364	4	81	120
80+ years	785	26	8	92	6	58	9	73	52	10	59	113	165	3	2	8	0	89	53	550	10	137	105
Totals	2999	112	42	181	14	306	48	353	229	53	169	550	433	18	18	96	470	360	342	1674	39	439	586
Age group	no. GBS episodes	A. Nervous System (%)	B. Endocrine system and breast (%)	C. Eye (%)	D. Ear (%)	E. Respiratory tract (%)	F. Mouth (%)	G. Upper digestive tract (%)	H. Lower digestive tract (%)	J. Other abdominal organs - principally digestive (%)	K. Heart (%)	L. Arteries and veins (%)	M. Urinary (%)	N. Male genital organs (%)	P. Lower female genital tract (%)	Q. Upper female genital tract (%)	R. Female genital tract associated with pregnancy, childbirth and puerperium (%)	S. Skin (%)	T. Soft tissue (%)	U. Diagnostic imaging, testing and rehabilitation (%)	V. Bones and joints of skull and spine (%)	W. Other bones and joints (%)	X. Miscellaneous operations (%)
15 - 19 years	20	0.05	0	0	0	0.15	0.05	0.2	0	0.05	0	0.2	0.05	0	0	0	0.35	0.1	0.1	0.3	0	0.15	0.25
20 - 29 years	221	0.0180995	0.00904977	0	0	0.0452489	0.00904977	0.0180995	0.0135747	0.00452489	0.0180995	0.0723982	0.0316742	0.00452489	0.0180995	0.0769231	0.755656	0.0588235	0.0723982	0.199095	0.00904977	0.0542986	0.0995475
30 - 39 years	369	0.0325203	0	0.0108401	0.00271003	0.0487805	0.00542005	0.0487805	0.0189702	0.0135501	0.00813008	0.0894309	0.0379404	0	0.00542005	0.0894309	0.693767	0.0704607	0.0785908	0.224932	0.00542005	0.0487805	0.113821
40 - 49 years	245	0.0571429	0.0204082	0.0204082	0	0.106122	0.0163265	0.15102	0.0693878	0.0204082	0.0285714	0.232653	0.077551	0.0122449	0.00816327	0.0938776	0.159184	0.159184	0.204082	0.502041	0.0163265	0.146939	0.281633
50 - 59 years	340	0.0411765	0.0294118	0.0411765	0.00588235	0.141176	0.0352941	0.2	0.0970588	0.0323529	0.0470588	0.341176	0.132353	0.00588235	0.00294118	0.0147059	0.00294118	0.194118	0.2	0.65	0.0235294	0.188235	0.329412
60 - 69 years	474	0.0379747	0.0189873	0.0506329	0	0.156118	0.0232068	0.135021	0.0949367	0.0253165	0.0632911	0.234177	0.158228	0.0126582	0.00632911	0.0105485	0	0.137131	0.132911	0.597046	0.0189873	0.185654	0.234177
70 - 79 years	545	0.0422018	0.0146789	0.0770642	0.00917431	0.126606	0.012844	0.155963	0.13211	0.0146789	0.0917431	0.183486	0.19633	0.00550459	0.00733945	0.00917431	0	0.110092	0.111927	0.66789	0.00733945	0.148624	0.220183
80+ years	785	0.033121	0.0101911	0.117197	0.00764331	0.0738854	0.011465	0.0929936	0.066242	0.0127389	0.0751592	0.143949	0.210191	0.00382166	0.00254777	0.0101911	0	0.113376	0.0675159	0.700637	0.0127389	0.174522	0.133758
Overall	2999	0.0373458	0.0140047	0.0603535	0.00466822	0.102034	0.0160053	0.117706	0.0763588	0.0176726	0.0563521	0.183394	0.144381	0.006002	0.006002	0.0320107	0.156719	0.12004	0.114038	0.558186	0.0130043	0.146382	0.195398

## Sheet: Appendix Table 9
Appendix Table 9: Characteristics of patients ≥15y diagnosed with invasive GBS infection, PHE laboratory surveillance, England 2015-2016 - case fatality rates (all-cause)
All patients (male & female)										Female patients (including maternity cases)										Male patients
Age group	no. iGBS episodes	no. deaths within 30d	% deaths within 30d	no. deaths within 1y	% deaths within 1y	time to death (days)				Age group	no. iGBS episodes	no. deaths within 30d	% deaths within 30d	no. deaths within 1y	% deaths within 1y	time to death (days)				Age group	no. iGBS episodes	no. deaths within 30d	% deaths within 30d	no. deaths within 1y	% deaths within 1y	time to death (days)
						mean	median	IQR								mean	median	IQR								mean	median	IQR
15 - 19 years	20	2	0.1	5	0.25	50	33	6 - 39		15 - 19 years	14	2	0.142857	2	0.142857	4	4	2 - 6		15 - 19 years	6	0	0	3	0.5	80.6667	39	33 - 170
20 - 29 years	221	1	0.00452489	4	0.0180995	161.25	159	18 - 305		20 - 29 years	194	0	0	2	0.0103093	179	179	33 - 325		20 - 29 years	27	1	0.037037	2	0.0740741	143.5	143.5	2 - 285
30 - 39 years	369	5	0.0135501	9	0.0243902	66.4444	3	2 - 152		30 - 39 years	310	1	0.00322581	2	0.00645161	57.5	57.5	2 - 113		30 - 39 years	59	4	0.0677966	7	0.118644	69	3	1 - 159
40 - 49 years	245	17	0.0693878	35	0.142857	68.0857	31	2 - 95		40 - 49 years	125	3	0.024	8	0.064	69	37	15 - 124		40 - 49 years	120	14	0.116667	27	0.225	67.8148	26	2 - 68
50 - 59 years	340	24	0.0705882	59	0.173529	96.1186	61	13 - 166		50 - 59 years	128	3	0.0234375	15	0.117188	110.4	81	40 - 177		50 - 59 years	212	21	0.0990566	44	0.207547	91.25	38.5	12 - 135
60 - 69 years	474	42	0.0886076	97	0.204641	100.516	60	8 - 171		60 - 69 years	193	21	0.108808	46	0.238342	104.065	71.5	3 - 177		60 - 69 years	281	21	0.0747331	51	0.181495	97.3137	45	11 - 168
70 - 79 years	545	72	0.13211	159	0.291743	88.044	43	11 - 136		70 - 79 years	235	34	0.144681	66	0.280851	73.303	30	8 - 119		70 - 79 years	310	38	0.122581	93	0.3	98.5054	57	13 - 145
80+ years	785	150	0.191083	363	0.46242	97.9146	50	9 - 163		80+ years	426	73	0.171362	186	0.43662	91.5807	54	8 - 136		80+ years	359	77	0.214485	177	0.493036	104.571	41	10 - 188
Total	2999	313	0.104368	731	0.243748	94.171	45	9 - 152		Total	1625	137	0.0843077	327	0.201231	89.7492	53	8 - 138		Total	1374	176	0.128093	404	0.294032	97.75	43.5	10 - 167

[truncated: 4 more sheets: Appendix Table 10, Appendix Table 11, Appendix Table 12, Appendix Table 13]
